# Supplementary material for: Discovery of (phenylureido)piperidinyl benzamides as prospective inhibitors of bacterial autolysin E from Staphylococcus aureus
Source: J Enzyme Inhib Med Chem. 2018 Aug 24;33(1):1239–47. doi: 10.1080/14756366.2018.1493474 (PMC6116672; doi:10.1080/14756366.2018.1493474)
Supplement: Supplemental Material [file IENZ_A_1493474_SM1691.zip]

Archive with 4 entries (4 files):
- IENZ_1493474_Supplementary Material/FigureS1.jpg
- IENZ_1493474_Supplementary Material/FigureS2.jpg
- IENZ_1493474_Supplementary Material/FigureS3.jpg
- IENZ_1493474_Supplementary Material/IENZ_1505794_Supplementary Material.pdf
